# Supplementary material for: Cheminformatic Identification of Tyrosyl-DNA Phosphodiesterase 1 (Tdp1) Inhibitors: A Comparative Study of SMILES-Based Supervised Machine Learning Models
Source: J Pers Med. 2024 Sep 15;14(9):981. doi: 10.3390/jpm14090981 (PMC11433629; doi:10.3390/jpm14090981)
Supplement: Supplementary file 1 [file jpm-14-00981-s001.zip]

Archive with 7 entries (7 files):
- Figure S1.png
- Figure S2.png
- Figure S3.png
- Figure S4.svg
- Supplementary code.ipynb
- Table S1.pdf
- Table S2.pdf
