# Supplementary material for: Cheminformatic Identification of Tyrosyl-DNA Phosphodiesterase 1 (Tdp1) Inhibitors: A Comparative Study of SMILES-Based Supervised Machine Learning Models
Source: J Pers Med. 2024 Sep 15;14(9):981. doi: 10.3390/jpm14090981 (PMC11433629; doi:10.3390/jpm14090981)
Supplement: Supplementary file 1 [file jpm-14-00981-s001.zip › Supplementary code.ipynb]

# %% [code]
!pip3 install rdkit
!pip3 install tensorflow
!pip3 install bayesian-optimization

# %% [code]
#importing all necessary libraries
from rdkit import Chem
from rdkit.Chem import Descriptors
import numpy as np
import pandas as pd
import matplotlib.pyplot as plt
import tensorflow as tf
from tqdm import tqdm
from bayes_opt import BayesianOptimization
from joblib import Parallel, delayed
from sklearn.model_selection import train_test_split, cross_val_score, \
  StratifiedKFold, GridSearchCV
from sklearn.preprocessing import StandardScaler
from sklearn.utils import resample
import tensorflow as tf
from tensorflow.keras.preprocessing.text import Tokenizer
from tensorflow.keras.preprocessing.sequence import pad_sequences
import warnings
warnings.filterwarnings("ignore")

from sklearn.linear_model import LogisticRegression
from sklearn.svm import SVC
from sklearn.neighbors import KNeighborsClassifier
from sklearn.naive_bayes import GaussianNB
from sklearn.tree import DecisionTreeClassifier, plot_tree
from sklearn.ensemble import RandomForestClassifier, AdaBoostClassifier, \
  GradientBoostingClassifier, VotingClassifier
from xgboost import XGBClassifier
from tensorflow.keras.models import Sequential
from tensorflow.keras.layers import Dense, Embedding, Conv1D, \
  GlobalMaxPooling1D, Dropout, LSTM, Bidirectional, GRU
from tensorflow.keras.optimizers import RMSprop, Adam
from tensorflow.keras.metrics import AUC
from tensorflow.keras.regularizers import l2
from tensorflow.keras.callbacks import ModelCheckpoint, EarlyStopping, ReduceLROnPlateau
import torch
from transformers import BertTokenizer, BertModel, AdamW, \
  get_linear_schedule_with_warmup, get_scheduler, BertForSequenceClassification
from torch.utils.data import DataLoader, TensorDataset

import torch
from keras.models import load_model
from sklearn.metrics import accuracy_score, precision_score, \
   recall_score, f1_score, roc_auc_score, roc_curve, confusion_matrix, auc, \
   classification_report, make_scorer

# %% [markdown]
# Data exploration & data preprocessing

# %% [code]
data = pd.read_csv("ALL_7_Gene_SMILES_isActive.csv")
data.head()

# %% [code]
#dropping first column
data = data.drop("Unnamed: 0", axis=1)
data.head()

# %% [code]
#finding unique values for target
print(data["Target"].unique())

# %% [code]
#use only "tdp1" as target
data = data[data["Target"] == "tdp1"]
data = data.drop("Target", axis=1)
data.head()

# %% [code]
#check for null data
data.isnull().sum()

# %% [code]
#dropping the one null value
data = data.dropna(how="any")
data.isnull().sum()

# %% [code]
#checking if data is balanced
data_majority = data[data.isActive == 0]
data_minority = data[data.isActive == 1]
print(len(data_majority))
print(len(data_minority))

# %% [code]
#the data is NOT balanced
#randomized downsampling of data is carried out
data_majority_downsampled = resample(data_majority,replace=False,n_samples=len(data_minority),random_state=42)
balanced_data = pd.concat([data_majority_downsampled, data_minority])
print(balanced_data['isActive'].value_counts())

# %% [markdown]
# Preprocessing data for machine learning algorithms accepting numerical input

# %% [code]
#converting SMILES molecular descriptors using RDKit
def compute_descriptors(smiles):
    try:
        mol = Chem.MolFromSmiles(smiles)
        if mol is None:
            return [None] * len(Descriptors.descList)
        descriptors = [desc[1](mol) for desc in Descriptors.descList]
        return descriptors
    except Exception as e:
        print(f"Error computing descriptors for SMILES: {smiles}")
        print(e)
        return [None] * len(Descriptors.descList)

smiles_list = balanced_data['SMILES'].tolist()
balanced_descriptors = Parallel(n_jobs=-1)(delayed(compute_descriptors)(smiles) for smiles in tqdm(smiles_list, desc="Computing Descriptors"))
balanced_descriptor_df = pd.DataFrame(balanced_descriptors, columns=[desc[0] for desc in Descriptors.descList])

# %% [code]
balanced_descriptor_df.head()

# %% [code]
#check for any null values
balanced_descriptor_df.isnull().any().any()

# %% [code]
#checking which columns are null
null_columns = []

for column in balanced_descriptor_df.columns:
  if balanced_descriptor_df[column].isnull().any():
    print("NaN detected in column %s" % column)
    null_columns.append(column)

# %% [code]
#how many null values per column?
for column in null_columns:
  print(f"Column {column} has {balanced_descriptor_df[column].isnull().sum()} null values")

# %% [code]
#the above features contain null values
#therefore, we decided to exclude them
for column in null_columns:
  balanced_descriptor_df = balanced_descriptor_df.drop(column, axis=1)

# %% [code]
#final check for null values
balanced_descriptor_df.isnull().any().any()

# %% [code]
#splitting the data
X = balanced_descriptor_df
y = balanced_data['isActive'].iloc[balanced_descriptor_df.index]

scaler = StandardScaler()
X = scaler.fit_transform(X)

X_train_a1, X_test_a1, y_train_a1, y_test_a1 = train_test_split(X, y, test_size=0.2, random_state=42)

# %% [code]
balanced_data

# %% [code]
X_train_a1.shape

# %% [markdown]
# Training of machine learning models accepting numerical input

# %% [markdown]
Logistic Regression

# %% [code]
#tuning hyperparameter: solver
logistic_solvers = ["newton-cg", "newton-cholesky", "lbfgs", "liblinear", "sag", "saga"]
roc_auc_scores = []

for solver in logistic_solvers:
    logistic = LogisticRegression(max_iter=1000, solver=solver)
    skf = StratifiedKFold(n_splits=10, shuffle=True)
    scores = cross_val_score(logistic, X, y, scoring='roc_auc', cv=skf)
    roc_auc_scores.append(np.mean(scores))
    print(f"Solver: {solver}, ROC-AUC: {np.mean(scores):.4f}")

best_solver = logistic_solvers[roc_auc_scores.index(max(roc_auc_scores))]
print(f"Best solver: {best_solver}")

#plot bar graph
plt.figure(figsize=(8, 6))
plt.bar(logistic_solvers, roc_auc_scores)
plt.xlabel('Solver')
plt.ylabel('ROC-AUC')
plt.title('ROC-AUC vs Solver')
plt.show()

# %% [code]
#fitting the model
best_solver = "lbfgs"
model_logistic = LogisticRegression(max_iter=1000, solver=best_solver).fit(X_train_a1, y_train_a1)

# %% [markdown]
Support Vector Machines

# %% [code]
#parameter tuning: kernel="rbf", C, gamma

# Define the function to fit the SVM classifier with cross-validation
def svm_fit(C, gamma):
    # Create the SVM classifier
    svm = SVC(C=10**C, gamma=10**gamma, kernel="rbf", probability=True)

    # Perform stratified 10-fold cross-validation
    skf = StratifiedKFold(n_splits=10)
    auc_scores = cross_val_score(svm, X_train_a1, y_train_a1, cv=skf, scoring='roc_auc')

    # Return the mean ROC AUC score
    return np.mean(auc_scores)

# Define the bounds of the parameters
param_bounds = {"C": (-3, 3), "gamma": (-3, 3)}

# Initialize the optimizer
optimizer = BayesianOptimization(f=svm_fit, pbounds=param_bounds, random_state=42)
optimizer.maximize(init_points=10, n_iter=50)

# Print the results
print("Optimal parameters:", optimizer.max["params"])
print("Best ROC-AUC score:", optimizer.max["target"])

# %% [code]
#parameter tuning: kernel="sigmoid", C, gamma

# Define the function to fit the SVM classifier with cross-validation
def svm_fit(C, gamma):
    # Create the SVM classifier
    svm = SVC(C=10**C, gamma=10**gamma, kernel="sigmoid", probability=True)

    # Perform stratified 10-fold cross-validation
    skf = StratifiedKFold(n_splits=10)
    auc_scores = cross_val_score(svm, X_train_a1, y_train_a1, cv=skf, scoring='roc_auc')

    # Return the mean ROC AUC score
    return np.mean(auc_scores)

# Define the bounds of the parameters
param_bounds = {"C": (-3, 3), "gamma": (-3, 3)}

# Initialize the optimizer
optimizer = BayesianOptimization(f=svm_fit, pbounds=param_bounds, random_state=42)
optimizer.maximize(init_points=10, n_iter=50)

# Print the results
print("Optimal parameters:", optimizer.max["params"])
print("Best ROC-AUC score:", optimizer.max["target"])

# %% [code]
#testing linear
# Initialize the SVM with a linear kernel
svm = SVC(kernel="linear", probability=True)

# Perform cross-validation
skf = StratifiedKFold(n_splits=10)
auc_scores = cross_val_score(svm, X_train_a1, y_train_a1, cv=skf, scoring='roc_auc')

# Fit the model on the training data
svm.fit(X_train_a1, y_train_a1)

# Predict probabilities on the test data
y_prob = svm.predict_proba(X_test_a1)[:, 1]

# Calculate the ROC-AUC score
roc_auc = roc_auc_score(y_test_a1, y_prob)
print(f"ROC-AUC score for linear kernel: {roc_auc}")

# %% [code]
#best parameter from above runs: kernel=rbf, C=10**0.0762, gamma=10**-2.0529
#fitting the model: svm
model_svm = SVC(kernel="rbf", C=10**0.07622202717682232, gamma=10**-2.05286771447773, probability=True)
model_svm.fit(X_train_a1, y_train_a1)

# %% [markdown]
*k*-Nearest Neighbours

# %% [code]
#finding optimal k
roc_auc_scores = []
folds = 10
ks = list(range(1, int(len(X) * ((folds - 1) / folds))))
ks = [k for k in ks if k % 2 != 0]
optimal_k = 0
optimal_AUC = 0
number_ks_after_optimal = 0

# Define StratifiedKFold cross-validator
stratified_cv = StratifiedKFold(n_splits=folds)

# Perform k-NN optimization with Stratified 10-fold cross-validation
for k in ks:
    knn = KNeighborsClassifier(n_neighbors=k)
    # Use 'stratified_cv' instead of 'folds' for the 'cv' parameter
    roc_auc = np.mean(cross_val_score(knn, X, y, cv=stratified_cv, scoring="roc_auc"))
    roc_auc_scores.append(roc_auc)
    print(f"k: {k}, ROC-AUC: {roc_auc}")

    # Check if ROC-AUC score stops increasing
    if roc_auc > optimal_AUC:
      optimal_AUC = roc_auc
      optimal_k = k
      number_ks_after_optimal = 0
    else:
      number_ks_after_optimal += 1

    if number_ks_after_optimal == 10:
        print(f"Optimal k value found: {optimal_k}")
        break

# Plot the ROC-AUC scores against k
plt.figure(figsize=(8, 6))
plt.plot(ks[:len(roc_auc_scores)], roc_auc_scores)
plt.xlabel("k")
plt.ylabel("ROC-AUC")
plt.title("ROC-AUC vs k")
plt.show()

# %% [code]
#fitting the model
k = 155
model_knn = KNeighborsClassifier(n_neighbors=k)
model_knn.fit(X_train_a1, y_train_a1)

# %% [markdown]
Naïve Bayes

# %% [code]
#fitting the model: Gaussian Naive Bayes
model_naivebayes = GaussianNB().fit(X_train_a1, y_train_a1)

# %% [markdown]
Decision Tree

# %% [code]
#hyperparameter tuning: max_depth
max_depths = range(1, 101)
optimal_max_depth = 0
optimal_AUC = 0
number_depth_after_optimal = 0
roc_auc_scores = []
skf = StratifiedKFold(n_splits=10, shuffle=True)

# Perform 10-fold cross-validation to find the best maximum depth
for max_depth in max_depths:
    dt = DecisionTreeClassifier(max_depth=max_depth)
    roc_auc = np.mean(cross_val_score(dt, X, y, cv=skf, scoring="roc_auc"))
    roc_auc_scores.append(roc_auc)
    print(f"Max Depth: {max_depth}, ROC-AUC: {roc_auc:.4f}")

    if roc_auc > optimal_AUC:
      optimal_AUC = roc_auc
      optimal_max_depth = max_depth
      number_ks_after_optimal = 0
    else:
      number_depth_after_optimal += 1

    if number_depth_after_optimal == 10:
        print(f"Optimal max_depth value found: {optimal_max_depth}")
        break

# Plot the ROC-AUC scores for different maximum depths
plt.figure(figsize=(10, 6))
plt.plot(max_depths[:len(roc_auc_scores)], roc_auc_scores)
plt.xlabel("Maximum Depth")
plt.ylabel("ROC-AUC")
plt.title("Decision Tree Classifier - ROC-AUC vs. Maximum Depth")
plt.grid()
plt.show()

# %% [code]
#fitting the model
best_max_depth = 6
model_decisiontree = DecisionTreeClassifier(max_depth=best_max_depth).fit(X_train_a1, y_train_a1)

# %% [markdown]
Random Forests (Bagging)

# %% [code]
#hyperparameter tuning: number of estimators, maximum features, maximum depth
# Define the function to optimize
def rf_cv(n_estimators, max_features, max_depth, data, targets):
    estimator = RandomForestClassifier(
        n_estimators=int(n_estimators),
        max_features=min(max_features, 0.999),
        max_depth=int(max_depth),
        random_state=42,
        n_jobs=-1
    )
    cval = cross_val_score(estimator, data, targets, scoring='roc_auc', cv=StratifiedKFold(10))

    return cval.mean()

def optimize_rf(data, targets):
    def rf_crossval(n_estimators, max_features, max_depth):
        return rf_cv(
            n_estimators=int(n_estimators),
            max_features=max_features,
            max_depth=int(max_depth),
            data=data,
            targets=targets,
        )

    optimizer = BayesianOptimization(
        f=rf_crossval,
        pbounds={
            "n_estimators": (100, 500),
            "max_features": (1, 10),
            "max_depth": (1, 50),
        },
        random_state=42,
        verbose=2
    )
    optimizer.maximize(n_iter=25, init_points=5)

    print("Final result:", optimizer.max)

# Use the function
optimize_rf(X, y)

# %% [code]
#fitting the model
model_forest = RandomForestClassifier(n_estimators=415, max_features=3, max_depth=50, random_state=42)
model_forest.fit(X_train_a1, y_train_a1)

# %% [markdown]
Gradient Boosting

# %% [code]
#hyperparameter tuning: n_estimators, learning_rate, max_depths
# Define the function to optimize
def gb_cv(n_estimators, learning_rate, max_depth, data, targets):
    estimator = GradientBoostingClassifier(
        n_estimators=int(n_estimators),
        learning_rate=learning_rate,
        max_depth=int(max_depth),
        random_state=42
    )
    cval = cross_val_score(estimator, data, targets, scoring="roc_auc", cv=StratifiedKFold(10))

    return cval.mean()

def optimize_gb(data, targets):
    def gb_crossval(n_estimators, learning_rate, max_depth):
        return gb_cv(
            n_estimators=int(n_estimators),
            learning_rate=learning_rate,
            max_depth=int(max_depth),
            data=data,
            targets=targets,
        )

    optimizer = BayesianOptimization(
        f=gb_crossval,
        pbounds={
            "n_estimators": (100, 500),
            "learning_rate": (0.01, 0.9),
            "max_depth": (1, 10),
        },
        random_state=42,
        verbose=2
    )
    optimizer.maximize(n_iter=25, init_points=5)

    print("Final result:", optimizer.max)

# Use the function
optimize_gb(X, y)

# %% [code]
#fitting the models
model_gradient = GradientBoostingClassifier(max_depth=7, n_estimators=341, learning_rate=0.01)
model_gradient.fit(X_train_a1, y_train_a1)

# %% [markdown]
XGBoost

# %% [code]
#hyperparameter tuning: n_estimators, learning_rate, max_depths, objective
# Define the function to optimize
def xgb_cv(n_estimators, learning_rate, max_depth, objective, data, targets):
    estimator = XGBClassifier(
        objective=objective,
        n_estimators=int(n_estimators),
        learning_rate=learning_rate,
        max_depth=int(max_depth),
        random_state=42,
        n_jobs=-1
    )
    cval = cross_val_score(estimator, data, targets, scoring="roc_auc", cv=StratifiedKFold(10))

    return cval.mean()

def optimize_xgb(data, targets):
    def xgb_crossval(n_estimators, learning_rate, max_depth, objective):
        #mapping objectives
        objective_mapping = {
            0: "binary:logistic",
            1: "binary:hinge",
            2: "binary:logitraw"
        }
        objective = objective_mapping[int(objective)]

        return xgb_cv(
            n_estimators=int(n_estimators),
            learning_rate=learning_rate,
            max_depth=int(max_depth),
            objective=str(objective),
            data=data,
            targets=targets,
        )

    optimizer = BayesianOptimization(
        f=xgb_crossval,
        pbounds={
            "n_estimators": (100, 500),
            "learning_rate": (0.01, 0.9),
            "max_depth": (1, 10),
            "objective": (0, 2),
        },
        random_state=42,
        verbose=2
    )
    optimizer.maximize(n_iter=25, init_points=5)

    print("Final result:", optimizer.max)

# Use the function
optimize_xgb(X, y)

# %% [code]
#fitting the model
model_xgb = XGBClassifier(objective="binary:logitraw", n_estimators=293, learning_rate=0.01, max_depths=10)
model_xgb.fit(X_train_a1, y_train_a1)

# %% [markdown]
AdaBoost

# %% [code]
#hyperparameter tuning: n_estimators, learning_rate, estimator
#the following estimators were assessed: logistic regression, gaussian naive bayes, decision tree, and a mix of all of the above
#solver for logistic regression is "lbfgs" (calculated before), and depth of decision tree is 1
def ada_cv(n_estimators, learning_rate, estimator, data, targets):
    # Map the numbers to the corresponding base estimators
    estimator_mapping = {
        0: LogisticRegression(solver="lbfgs"),
        1: GaussianNB(),
        2: DecisionTreeClassifier(max_depth=1),
        3: VotingClassifier(
            estimators=[("lr", LogisticRegression(solver="lbfgs")), ("nb", GaussianNB()), ("dt", DecisionTreeClassifier(max_depth=1))],
            voting="soft"
        )
    }
    estimator = estimator_mapping[int(estimator)]

    estimator = AdaBoostClassifier(
        estimator=estimator,
        n_estimators=int(n_estimators),
        learning_rate=learning_rate,
        random_state=42
    )
    cval = cross_val_score(estimator, data, targets, scoring="roc_auc", cv=StratifiedKFold(10))

    return cval.mean()

def optimize_ada(data, targets):
    def ada_crossval(n_estimators, learning_rate, estimator):
        return ada_cv(
            n_estimators=int(n_estimators),
            learning_rate=learning_rate,
            estimator=int(estimator),
            data=data,
            targets=targets,
        )

    optimizer = BayesianOptimization(
        f=ada_crossval,
        pbounds={
            "n_estimators": (50, 500),
            "learning_rate": (0.01, 0.9),
            "estimator": (0, 3),
        },
        random_state=42,
        verbose=2
    )
    optimizer.maximize(n_iter=25, init_points=5)

    print("Final result:", optimizer.max)

# Use the function
optimize_ada(X, y)

# %% [code]
#fitting the model
mixed_clf = VotingClassifier(
            estimators=[("lr", LogisticRegression(solver="lbfgs")), ("nb", GaussianNB()), ("dt", DecisionTreeClassifier(max_depth=1))],
            voting="soft"
        )

model_ada = AdaBoostClassifier(estimator=mixed_clf, n_estimators=487, learning_rate=0.19892121943238356)
model_ada.fit(X_train_a1, y_train_a1)

# %% [markdown]
Deep Neural Networks

# %% [code]
#creating validation data
X_train_a1_1, X_val_a1, y_train_a1_1, y_val_a1 = train_test_split(X_train_a1, y_train_a1, test_size=0.2, random_state=42)

# %% [code]
#finding the best architecture by neural architecture search (NAS)
#input dimension is 198

# Define the input dimension
input_dim = 198

# Define the search space
search_space = {
    "num_layers": [1, 2, 3, 4, 5],
    "num_neurons": [1, 2, 4, 8, 16, 32, 64],
    "optimizer": ["sgd", "rmsprop", "adagrad", "adam"],
}

# Define the initial population
population_size = 10
population = []
for _ in range(population_size):
    num_layers = np.random.choice(search_space["num_layers"])

    # Ensure num_neurons matches num_layers
    num_neurons = [np.random.choice(search_space["num_neurons"]) for _ in range(num_layers)]
    while len(num_neurons) < num_layers:
        num_neurons.append(np.random.choice(search_space["num_neurons"]))

    optimizer = np.random.choice(search_space["optimizer"])

    individual = {
        "num_layers": num_layers,
        "num_neurons": num_neurons,
        "optimizer": optimizer,
    }
    population.append(individual)

# Define the fitness function
def fitness(individual, X_train_1, y_train_1, X_val, y_val):
    model = Sequential()
    # Adjust input layer to match input_dim
    model.add(Dense(individual["num_neurons"][0], input_dim=input_dim, activation="relu"))
    for i in range(1, individual["num_layers"]):
        if i < len(individual["num_neurons"]):  # Ensure index is within bounds
            model.add(Dense(individual["num_neurons"][i], activation="relu"))
    model.add(Dense(1, activation="sigmoid"))  # Binary classification
    model.compile(loss="binary_crossentropy", optimizer=individual["optimizer"], metrics=["accuracy", tf.keras.metrics.AUC(name='roc_auc')])
    model.fit(X_train_1, y_train_1, validation_data=(X_val, y_val), epochs=10, verbose=0)

    # Predict probabilities for ROC AUC
    y_pred_prob = model.predict(X_val).ravel()
    return roc_auc_score(y_val, y_pred_prob)

# Main loop
num_generations = 1000
for generation in range(num_generations):
    print(f"Generation {generation+1}/{num_generations}")

    # Evaluate the population
    fitnesses = [fitness(individual, X_train_a1_1, y_train_a1_1, X_val_a1, y_val_a1) for individual in population]

    # Select the best individuals to create the next generation
    best_individuals = np.argsort(fitnesses)[-population_size//2:]  # Top half
    population = [population[i] for i in best_individuals]

    # Mutate the population
    for individual in population:
        if np.random.rand() < 0.1:  # 10% mutation rate
            mutation_key = np.random.choice(list(search_space.keys()))
            if mutation_key == "num_neurons":
                individual["num_neurons"] = [np.random.choice(search_space["num_neurons"]) for _ in range(individual["num_layers"])]
            else:
                individual[mutation_key] = np.random.choice(search_space[mutation_key])

# The best individual is the one with the highest fitness
best_individual = population[np.argmax(fitnesses)]
print("Best individual:", best_individual)


# %% [code]
#creating the model
model_ann = Sequential()
model_ann.add(Dense(4, activation="relu", input_dim=198))
model_ann.add(Dense(4, activation="relu"))
model_ann.add(Dense(1, activation="sigmoid"))
print(model_ann.summary())

# %% [code]
#compiling the model
model_ann.compile(optimizer="rmsprop",
                  loss="binary_crossentropy",
                  metrics=["accuracy", AUC(name="auc")])

# %% [code]
#hyperparameter tuning: number of epochs of multilayer perceptron model

class RocAucCallback(tf.keras.callbacks.Callback):
    def __init__(self, training_data, validation_data):
        self.x = training_data[0]
        self.y = training_data[1]
        self.x_val = validation_data[0]
        self.y_val = validation_data[1]

    def on_epoch_end(self, epoch, logs={}):
        y_pred = self.model.predict(self.x)
        roc_auc = roc_auc_score(self.y, y_pred)
        logs['roc_auc'] = roc_auc

        y_pred_val = self.model.predict(self.x_val)
        roc_auc_val = roc_auc_score(self.y_val, y_pred_val)
        logs['val_roc_auc'] = roc_auc_val
        print(f'\rEpoch {epoch+1}: roc_auc: {roc_auc:.4f} - val_roc_auc: {roc_auc_val:.4f}', end=100*' '+'\n')

# Initialize the RocAucCallback
roc_auc_callback = RocAucCallback(training_data=(X_train_a1_1, y_train_a1_1), validation_data=(X_val_a1, y_val_a1))

# Define ModelCheckpoint callback to save the best model based on val_roc_auc
checkpoint = ModelCheckpoint('best_model.keras', monitor='val_roc_auc', mode='max', save_best_only=True, verbose=1)

# Fit the model with both callbacks
history = model_ann.fit(X_train_a1_1, y_train_a1_1, epochs=1000, validation_data=(X_val_a1, y_val_a1), verbose=1,
                        callbacks=[roc_auc_callback, checkpoint])

# Load the saved best model
best_ann_model = tf.keras.models.load_model('best_model.keras')

# Evaluate the best model on test data
y_pred_test = best_ann_model.predict(X_test_a1)
roc_auc_test = roc_auc_score(y_test_a1, y_pred_test)
print(f"ROC AUC on test set: {roc_auc_test}")

# Plotting accuracy and ROC AUC over epochs
plt.figure(figsize=(12, 5))

plt.subplot(1, 2, 1)
plt.plot(history.history['accuracy'], label='Train Accuracy')
plt.plot(history.history['val_accuracy'], label='Test Accuracy')
plt.title('Model Accuracy')
plt.xlabel('Epochs')
plt.ylabel('Accuracy')
plt.legend()

plt.subplot(1, 2, 2)
plt.plot(history.history['val_roc_auc'], label='Validation ROC AUC')
plt.title('Model ROC AUC')
plt.xlabel('Epochs')
plt.ylabel('ROC AUC')
plt.legend()

plt.show()

# %% [code]
#try 4x2
model_ann = Sequential()
model_ann.add(Dense(4, activation="relu", input_dim=198))
model_ann.add(Dense(2, activation="relu"))
model_ann.add(Dense(1, activation="sigmoid"))
print(model_ann.summary())

# %% [code]
#compiling the model
model_ann.compile(optimizer="rmsprop",
                  loss="binary_crossentropy",
                  metrics=["accuracy", AUC(name="auc")])

# %% [code]
#hyperparameter tuning: number of epochs of multilayer perceptron model

class RocAucCallback(tf.keras.callbacks.Callback):
    def __init__(self, training_data, validation_data):
        self.x = training_data[0]
        self.y = training_data[1]
        self.x_val = validation_data[0]
        self.y_val = validation_data[1]

    def on_epoch_end(self, epoch, logs={}):
        y_pred = self.model.predict(self.x)
        roc_auc = roc_auc_score(self.y, y_pred)
        logs['roc_auc'] = roc_auc

        y_pred_val = self.model.predict(self.x_val)
        roc_auc_val = roc_auc_score(self.y_val, y_pred_val)
        logs['val_roc_auc'] = roc_auc_val
        print(f'\rEpoch {epoch+1}: roc_auc: {roc_auc:.4f} - val_roc_auc: {roc_auc_val:.4f}', end=100*' '+'\n')

# Initialize the RocAucCallback
roc_auc_callback = RocAucCallback(training_data=(X_train_a1_1, y_train_a1_1), validation_data=(X_val_a1, y_val_a1))

# Define ModelCheckpoint callback to save the best model based on val_roc_auc
checkpoint = ModelCheckpoint('best_model.keras', monitor='val_roc_auc', mode='max', save_best_only=True, verbose=1)

# Fit the model with both callbacks
history = model_ann.fit(X_train_a1_1, y_train_a1_1, epochs=1000, validation_data=(X_val_a1, y_val_a1), verbose=1,
                        callbacks=[roc_auc_callback, checkpoint])

# Load the saved best model
best_ann_model = tf.keras.models.load_model('best_model.keras')

# Evaluate the best model on test data
y_pred_test = best_ann_model.predict(X_test_a1)
roc_auc_test = roc_auc_score(y_test_a1, y_pred_test)
print(f"ROC AUC on test set: {roc_auc_test}")

# Plotting accuracy and ROC AUC over epochs
plt.figure(figsize=(12, 5))

plt.subplot(1, 2, 1)
plt.plot(history.history['accuracy'], label='Train Accuracy')
plt.plot(history.history['val_accuracy'], label='Test Accuracy')
plt.title('Model Accuracy')
plt.xlabel('Epochs')
plt.ylabel('Accuracy')
plt.legend()

plt.subplot(1, 2, 2)
plt.plot(history.history['val_roc_auc'], label='Validation ROC AUC')
plt.title('Model ROC AUC')
plt.xlabel('Epochs')
plt.ylabel('ROC AUC')
plt.legend()

plt.show()

# %% [code]
#try 8x1
model_ann = Sequential()
model_ann.add(Dense(8, activation="relu", input_dim=198))
model_ann.add(Dense(1, activation="relu"))
model_ann.add(Dense(1, activation="sigmoid"))
print(model_ann.summary())

model_ann.compile(optimizer="rmsprop",
                  loss="binary_crossentropy",
                  metrics=["accuracy", AUC(name="auc")])

# %% [code]
#hyperparameter tuning: number of epochs of multilayer perceptron model

class RocAucCallback(tf.keras.callbacks.Callback):
    def __init__(self, training_data, validation_data):
        self.x = training_data[0]
        self.y = training_data[1]
        self.x_val = validation_data[0]
        self.y_val = validation_data[1]

    def on_epoch_end(self, epoch, logs={}):
        y_pred = self.model.predict(self.x)
        roc_auc = roc_auc_score(self.y, y_pred)
        logs['roc_auc'] = roc_auc

        y_pred_val = self.model.predict(self.x_val)
        roc_auc_val = roc_auc_score(self.y_val, y_pred_val)
        logs['val_roc_auc'] = roc_auc_val
        print(f'\rEpoch {epoch+1}: roc_auc: {roc_auc:.4f} - val_roc_auc: {roc_auc_val:.4f}', end=100*' '+'\n')

# Initialize the RocAucCallback
roc_auc_callback = RocAucCallback(training_data=(X_train_a1_1, y_train_a1_1), validation_data=(X_val_a1, y_val_a1))

# Define ModelCheckpoint callback to save the best model based on val_roc_auc
checkpoint = ModelCheckpoint('best_model.keras', monitor='val_roc_auc', mode='max', save_best_only=True, verbose=1)

# Fit the model with both callbacks
history = model_ann.fit(X_train_a1_1, y_train_a1_1, epochs=1000, validation_data=(X_val_a1, y_val_a1), verbose=1,
                        callbacks=[roc_auc_callback, checkpoint])

# Load the saved best model
best_ann_model = tf.keras.models.load_model('best_model.keras')

# Evaluate the best model on test data
y_pred_test = best_ann_model.predict(X_test_a1)
roc_auc_test = roc_auc_score(y_test_a1, y_pred_test)
print(f"ROC AUC on test set: {roc_auc_test}")

# Plotting accuracy and ROC AUC over epochs
plt.figure(figsize=(12, 5))

plt.subplot(1, 2, 1)
plt.plot(history.history['accuracy'], label='Train Accuracy')
plt.plot(history.history['val_accuracy'], label='Test Accuracy')
plt.title('Model Accuracy')
plt.xlabel('Epochs')
plt.ylabel('Accuracy')
plt.legend()

plt.subplot(1, 2, 2)
plt.plot(history.history['val_roc_auc'], label='Validation ROC AUC')
plt.title('Model ROC AUC')
plt.xlabel('Epochs')
plt.ylabel('ROC AUC')
plt.legend()

plt.show()

# %% [code]
#try 10x1
model_ann = Sequential()
model_ann.add(Dense(10, activation="relu", input_dim=198))
model_ann.add(Dense(1, activation="relu"))
model_ann.add(Dense(1, activation="sigmoid"))
print(model_ann.summary())

model_ann.compile(optimizer="rmsprop",
                  loss="binary_crossentropy",
                  metrics=["accuracy", AUC(name="auc")])

# %% [code]
#hyperparameter tuning: number of epochs of multilayer perceptron model

class RocAucCallback(tf.keras.callbacks.Callback):
    def __init__(self, training_data, validation_data):
        self.x = training_data[0]
        self.y = training_data[1]
        self.x_val = validation_data[0]
        self.y_val = validation_data[1]

    def on_epoch_end(self, epoch, logs={}):
        y_pred = self.model.predict(self.x)
        roc_auc = roc_auc_score(self.y, y_pred)
        logs['roc_auc'] = roc_auc

        y_pred_val = self.model.predict(self.x_val)
        roc_auc_val = roc_auc_score(self.y_val, y_pred_val)
        logs['val_roc_auc'] = roc_auc_val
        print(f'\rEpoch {epoch+1}: roc_auc: {roc_auc:.4f} - val_roc_auc: {roc_auc_val:.4f}', end=100*' '+'\n')

# Initialize the RocAucCallback
roc_auc_callback = RocAucCallback(training_data=(X_train_a1_1, y_train_a1_1), validation_data=(X_val_a1, y_val_a1))

# Define ModelCheckpoint callback to save the best model based on val_roc_auc
checkpoint = ModelCheckpoint('best_model.keras', monitor='val_roc_auc', mode='max', save_best_only=True, verbose=1)

# Fit the model with both callbacks
history = model_ann.fit(X_train_a1_1, y_train_a1_1, epochs=1000, validation_data=(X_val_a1, y_val_a1), verbose=1,
                        callbacks=[roc_auc_callback, checkpoint])

# Load the saved best model
best_ann_model = tf.keras.models.load_model('best_model.keras')

# Evaluate the best model on test data
y_pred_test = best_ann_model.predict(X_test_a1)
roc_auc_test = roc_auc_score(y_test_a1, y_pred_test)
print(f"ROC AUC on test set: {roc_auc_test}")

# Plotting accuracy and ROC AUC over epochs
plt.figure(figsize=(12, 5))

plt.subplot(1, 2, 1)
plt.plot(history.history['accuracy'], label='Train Accuracy')
plt.plot(history.history['val_accuracy'], label='Test Accuracy')
plt.title('Model Accuracy')
plt.xlabel('Epochs')
plt.ylabel('Accuracy')
plt.legend()

plt.subplot(1, 2, 2)
plt.plot(history.history['val_roc_auc'], label='Validation ROC AUC')
plt.title('Model ROC AUC')
plt.xlabel('Epochs')
plt.ylabel('ROC AUC')
plt.legend()

plt.show()

# %% [code]
#try 10x2
model_ann = Sequential()
model_ann.add(Dense(10, activation="relu", input_dim=198))
model_ann.add(Dense(2, activation="relu"))
model_ann.add(Dense(1, activation="sigmoid"))
print(model_ann.summary())

model_ann.compile(optimizer="rmsprop",
                  loss="binary_crossentropy",
                  metrics=["accuracy", AUC(name="auc")])

# %% [code]
#hyperparameter tuning: number of epochs of multilayer perceptron model

class RocAucCallback(tf.keras.callbacks.Callback):
    def __init__(self, training_data, validation_data):
        self.x = training_data[0]
        self.y = training_data[1]
        self.x_val = validation_data[0]
        self.y_val = validation_data[1]

    def on_epoch_end(self, epoch, logs={}):
        y_pred = self.model.predict(self.x)
        roc_auc = roc_auc_score(self.y, y_pred)
        logs['roc_auc'] = roc_auc

        y_pred_val = self.model.predict(self.x_val)
        roc_auc_val = roc_auc_score(self.y_val, y_pred_val)
        logs['val_roc_auc'] = roc_auc_val
        print(f'\rEpoch {epoch+1}: roc_auc: {roc_auc:.4f} - val_roc_auc: {roc_auc_val:.4f}', end=100*' '+'\n')

# Initialize the RocAucCallback
roc_auc_callback = RocAucCallback(training_data=(X_train_a1_1, y_train_a1_1), validation_data=(X_val_a1, y_val_a1))

# Define ModelCheckpoint callback to save the best model based on val_roc_auc
checkpoint = ModelCheckpoint('best_model.keras', monitor='val_roc_auc', mode='max', save_best_only=True, verbose=1)

# Fit the model with both callbacks
history = model_ann.fit(X_train_a1_1, y_train_a1_1, epochs=1000, validation_data=(X_val_a1, y_val_a1), verbose=1,
                        callbacks=[roc_auc_callback, checkpoint])

# Load the saved best model
best_ann_model = tf.keras.models.load_model('best_model.keras')

# Evaluate the best model on test data
y_pred_test = best_ann_model.predict(X_test_a1)
roc_auc_test = roc_auc_score(y_test_a1, y_pred_test)
print(f"ROC AUC on test set: {roc_auc_test}")

# Plotting accuracy and ROC AUC over epochs
plt.figure(figsize=(12, 5))

plt.subplot(1, 2, 1)
plt.plot(history.history['accuracy'], label='Train Accuracy')
plt.plot(history.history['val_accuracy'], label='Test Accuracy')
plt.title('Model Accuracy')
plt.xlabel('Epochs')
plt.ylabel('Accuracy')
plt.legend()

plt.subplot(1, 2, 2)
plt.plot(history.history['val_roc_auc'], label='Validation ROC AUC')
plt.title('Model ROC AUC')
plt.xlabel('Epochs')
plt.ylabel('ROC AUC')
plt.legend()

plt.show()

# %% [code]
#try 8x2
model_ann = Sequential()
model_ann.add(Dense(8, activation="relu", input_dim=198))
model_ann.add(Dense(2, activation="relu"))
model_ann.add(Dense(1, activation="sigmoid"))
print(model_ann.summary())

model_ann.compile(optimizer="rmsprop",
                  loss="binary_crossentropy",
                  metrics=["accuracy", AUC(name="auc")])

# %% [code]
#hyperparameter tuning: number of epochs of multilayer perceptron model

class RocAucCallback(tf.keras.callbacks.Callback):
    def __init__(self, training_data, validation_data):
        self.x = training_data[0]
        self.y = training_data[1]
        self.x_val = validation_data[0]
        self.y_val = validation_data[1]

    def on_epoch_end(self, epoch, logs={}):
        y_pred = self.model.predict(self.x)
        roc_auc = roc_auc_score(self.y, y_pred)
        logs['roc_auc'] = roc_auc

        y_pred_val = self.model.predict(self.x_val)
        roc_auc_val = roc_auc_score(self.y_val, y_pred_val)
        logs['val_roc_auc'] = roc_auc_val
        print(f'\rEpoch {epoch+1}: roc_auc: {roc_auc:.4f} - val_roc_auc: {roc_auc_val:.4f}', end=100*' '+'\n')

# Initialize the RocAucCallback
roc_auc_callback = RocAucCallback(training_data=(X_train_a1_1, y_train_a1_1), validation_data=(X_val_a1, y_val_a1))

# Define ModelCheckpoint callback to save the best model based on val_roc_auc
checkpoint = ModelCheckpoint('best_model.keras', monitor='val_roc_auc', mode='max', save_best_only=True, verbose=1)

# Fit the model with both callbacks
history = model_ann.fit(X_train_a1_1, y_train_a1_1, epochs=1000, validation_data=(X_val_a1, y_val_a1), verbose=1,
                        callbacks=[roc_auc_callback, checkpoint])

# Load the saved best model
best_ann_model = tf.keras.models.load_model('best_model.keras')

# Evaluate the best model on test data
y_pred_test = best_ann_model.predict(X_test_a1)
roc_auc_test = roc_auc_score(y_test_a1, y_pred_test)
print(f"ROC AUC on test set: {roc_auc_test}")

# Plotting accuracy and ROC AUC over epochs
plt.figure(figsize=(12, 5))

plt.subplot(1, 2, 1)
plt.plot(history.history['accuracy'], label='Train Accuracy')
plt.plot(history.history['val_accuracy'], label='Test Accuracy')
plt.title('Model Accuracy')
plt.xlabel('Epochs')
plt.ylabel('Accuracy')
plt.legend()

plt.subplot(1, 2, 2)
plt.plot(history.history['val_roc_auc'], label='Validation ROC AUC')
plt.title('Model ROC AUC')
plt.xlabel('Epochs')
plt.ylabel('ROC AUC')
plt.legend()

plt.show()

# %% [code]
#try 10x4
model_ann = Sequential()
model_ann.add(Dense(10, activation="relu", input_dim=198))
model_ann.add(Dense(4, activation="relu"))
model_ann.add(Dense(1, activation="sigmoid"))
print(model_ann.summary())

model_ann.compile(optimizer="rmsprop",
                  loss="binary_crossentropy",
                  metrics=["accuracy", AUC(name="auc")])

# %% [code]
#hyperparameter tuning: number of epochs of multilayer perceptron model

class RocAucCallback(tf.keras.callbacks.Callback):
    def __init__(self, training_data, validation_data):
        self.x = training_data[0]
        self.y = training_data[1]
        self.x_val = validation_data[0]
        self.y_val = validation_data[1]

    def on_epoch_end(self, epoch, logs={}):
        y_pred = self.model.predict(self.x)
        roc_auc = roc_auc_score(self.y, y_pred)
        logs['roc_auc'] = roc_auc

        y_pred_val = self.model.predict(self.x_val)
        roc_auc_val = roc_auc_score(self.y_val, y_pred_val)
        logs['val_roc_auc'] = roc_auc_val
        print(f'\rEpoch {epoch+1}: roc_auc: {roc_auc:.4f} - val_roc_auc: {roc_auc_val:.4f}', end=100*' '+'\n')

# Initialize the RocAucCallback
roc_auc_callback = RocAucCallback(training_data=(X_train_a1_1, y_train_a1_1), validation_data=(X_val_a1, y_val_a1))

# Define ModelCheckpoint callback to save the best model based on val_roc_auc
checkpoint = ModelCheckpoint('best_model.keras', monitor='val_roc_auc', mode='max', save_best_only=True, verbose=1)

# Fit the model with both callbacks
history = model_ann.fit(X_train_a1_1, y_train_a1_1, epochs=1000, validation_data=(X_val_a1, y_val_a1), verbose=1,
                        callbacks=[roc_auc_callback, checkpoint])

# Load the saved best model
best_ann_model = tf.keras.models.load_model('best_model.keras')

# Evaluate the best model on test data
y_pred_test = best_ann_model.predict(X_test_a1)
roc_auc_test = roc_auc_score(y_test_a1, y_pred_test)
print(f"ROC AUC on test set: {roc_auc_test}")

# Plotting accuracy and ROC AUC over epochs
plt.figure(figsize=(12, 5))

plt.subplot(1, 2, 1)
plt.plot(history.history['accuracy'], label='Train Accuracy')
plt.plot(history.history['val_accuracy'], label='Test Accuracy')
plt.title('Model Accuracy')
plt.xlabel('Epochs')
plt.ylabel('Accuracy')
plt.legend()

plt.subplot(1, 2, 2)
plt.plot(history.history['val_roc_auc'], label='Validation ROC AUC')
plt.title('Model ROC AUC')
plt.xlabel('Epochs')
plt.ylabel('ROC AUC')
plt.legend()

plt.show()

# %% [code]
#hyperparameter tuning: number of epochs of multilayer perceptron model

class RocAucCallback(tf.keras.callbacks.Callback):
    def __init__(self, training_data, validation_data):
        self.x = training_data[0]
        self.y = training_data[1]
        self.x_val = validation_data[0]
        self.y_val = validation_data[1]

    def on_epoch_end(self, epoch, logs={}):
        y_pred = self.model.predict(self.x)
        roc_auc = roc_auc_score(self.y, y_pred)
        logs['roc_auc'] = roc_auc

        y_pred_val = self.model.predict(self.x_val)
        roc_auc_val = roc_auc_score(self.y_val, y_pred_val)
        logs['val_roc_auc'] = roc_auc_val
        print(f'\rEpoch {epoch+1}: roc_auc: {roc_auc:.4f} - val_roc_auc: {roc_auc_val:.4f}', end=100*' '+'\n')

# Initialize the RocAucCallback
roc_auc_callback = RocAucCallback(training_data=(X_train_a1_1, y_train_a1_1), validation_data=(X_val_a1, y_val_a1))

# Define ModelCheckpoint callback to save the best model based on val_roc_auc
checkpoint = ModelCheckpoint('best_model.keras', monitor='val_roc_auc', mode='max', save_best_only=True, verbose=1)

# Fit the model with both callbacks
history = model_ann.fit(X_train_a1_1, y_train_a1_1, epochs=1000, validation_data=(X_val_a1, y_val_a1), verbose=1,
                        callbacks=[roc_auc_callback, checkpoint])

# Load the saved best model
best_ann_model = tf.keras.models.load_model('best_model.keras')

# Evaluate the best model on test data
y_pred_test = best_ann_model.predict(X_test_a1)
roc_auc_test = roc_auc_score(y_test_a1, y_pred_test)
print(f"ROC AUC on test set: {roc_auc_test}")

# Plotting accuracy and ROC AUC over epochs
plt.figure(figsize=(12, 5))

plt.subplot(1, 2, 1)
plt.plot(history.history['accuracy'], label='Train Accuracy')
plt.plot(history.history['val_accuracy'], label='Test Accuracy')
plt.title('Model Accuracy')
plt.xlabel('Epochs')
plt.ylabel('Accuracy')
plt.legend()

plt.subplot(1, 2, 2)
plt.plot(history.history['val_roc_auc'], label='Validation ROC AUC')
plt.title('Model ROC AUC')
plt.xlabel('Epochs')
plt.ylabel('ROC AUC')
plt.legend()

plt.show()

# %% [code]
#try 10x5
model_ann = Sequential()
model_ann.add(Dense(10, activation="relu", input_dim=198))
model_ann.add(Dense(5, activation="relu"))
model_ann.add(Dense(1, activation="sigmoid"))
print(model_ann.summary())

model_ann.compile(optimizer="rmsprop",
                  loss="binary_crossentropy",
                  metrics=["accuracy", AUC(name="auc")])

# %% [code]
#hyperparameter tuning: number of epochs of multilayer perceptron model

class RocAucCallback(tf.keras.callbacks.Callback):
    def __init__(self, training_data, validation_data):
        self.x = training_data[0]
        self.y = training_data[1]
        self.x_val = validation_data[0]
        self.y_val = validation_data[1]

    def on_epoch_end(self, epoch, logs={}):
        y_pred = self.model.predict(self.x)
        roc_auc = roc_auc_score(self.y, y_pred)
        logs['roc_auc'] = roc_auc

        y_pred_val = self.model.predict(self.x_val)
        roc_auc_val = roc_auc_score(self.y_val, y_pred_val)
        logs['val_roc_auc'] = roc_auc_val
        print(f'\rEpoch {epoch+1}: roc_auc: {roc_auc:.4f} - val_roc_auc: {roc_auc_val:.4f}', end=100*' '+'\n')

# Initialize the RocAucCallback
roc_auc_callback = RocAucCallback(training_data=(X_train_a1_1, y_train_a1_1), validation_data=(X_val_a1, y_val_a1))

# Define ModelCheckpoint callback to save the best model based on val_roc_auc
checkpoint = ModelCheckpoint('best_model.keras', monitor='val_roc_auc', mode='max', save_best_only=True, verbose=1)

# Fit the model with both callbacks
history = model_ann.fit(X_train_a1_1, y_train_a1_1, epochs=1000, validation_data=(X_val_a1, y_val_a1), verbose=1,
                        callbacks=[roc_auc_callback, checkpoint])

# Load the saved best model
best_ann_model = tf.keras.models.load_model('best_model.keras')

# Evaluate the best model on test data
y_pred_test = best_ann_model.predict(X_test_a1)
roc_auc_test = roc_auc_score(y_test_a1, y_pred_test)
print(f"ROC AUC on test set: {roc_auc_test}")

# Plotting accuracy and ROC AUC over epochs
plt.figure(figsize=(12, 5))

plt.subplot(1, 2, 1)
plt.plot(history.history['accuracy'], label='Train Accuracy')
plt.plot(history.history['val_accuracy'], label='Test Accuracy')
plt.title('Model Accuracy')
plt.xlabel('Epochs')
plt.ylabel('Accuracy')
plt.legend()

plt.subplot(1, 2, 2)
plt.plot(history.history['val_roc_auc'], label='Validation ROC AUC')
plt.title('Model ROC AUC')
plt.xlabel('Epochs')
plt.ylabel('ROC AUC')
plt.legend()

plt.show()

# %% [code]
#try 10x3
model_ann = Sequential()
model_ann.add(Dense(10, activation="relu", input_dim=198))
model_ann.add(Dense(3, activation="relu"))
model_ann.add(Dense(1, activation="sigmoid"))
print(model_ann.summary())

model_ann.compile(optimizer="rmsprop",
                  loss="binary_crossentropy",
                  metrics=["accuracy", AUC(name="auc")])

# %% [code]
#hyperparameter tuning: number of epochs of multilayer perceptron model

class RocAucCallback(tf.keras.callbacks.Callback):
    def __init__(self, training_data, validation_data):
        self.x = training_data[0]
        self.y = training_data[1]
        self.x_val = validation_data[0]
        self.y_val = validation_data[1]

    def on_epoch_end(self, epoch, logs={}):
        y_pred = self.model.predict(self.x)
        roc_auc = roc_auc_score(self.y, y_pred)
        logs['roc_auc'] = roc_auc

        y_pred_val = self.model.predict(self.x_val)
        roc_auc_val = roc_auc_score(self.y_val, y_pred_val)
        logs['val_roc_auc'] = roc_auc_val
        print(f'\rEpoch {epoch+1}: roc_auc: {roc_auc:.4f} - val_roc_auc: {roc_auc_val:.4f}', end=100*' '+'\n')

# Initialize the RocAucCallback
roc_auc_callback = RocAucCallback(training_data=(X_train_a1_1, y_train_a1_1), validation_data=(X_val_a1, y_val_a1))

# Define ModelCheckpoint callback to save the best model based on val_roc_auc
checkpoint = ModelCheckpoint('best_model.keras', monitor='val_roc_auc', mode='max', save_best_only=True, verbose=1)

# Fit the model with both callbacks
history = model_ann.fit(X_train_a1_1, y_train_a1_1, epochs=1000, validation_data=(X_val_a1, y_val_a1), verbose=1,
                        callbacks=[roc_auc_callback, checkpoint])

# Load the saved best model
best_ann_model = tf.keras.models.load_model('best_model.keras')

# Evaluate the best model on test data
y_pred_test = best_ann_model.predict(X_test_a1)
roc_auc_test = roc_auc_score(y_test_a1, y_pred_test)
print(f"ROC AUC on test set: {roc_auc_test}")

# Plotting accuracy and ROC AUC over epochs
plt.figure(figsize=(12, 5))

plt.subplot(1, 2, 1)
plt.plot(history.history['accuracy'], label='Train Accuracy')
plt.plot(history.history['val_accuracy'], label='Test Accuracy')
plt.title('Model Accuracy')
plt.xlabel('Epochs')
plt.ylabel('Accuracy')
plt.legend()

plt.subplot(1, 2, 2)
plt.plot(history.history['val_roc_auc'], label='Validation ROC AUC')
plt.title('Model ROC AUC')
plt.xlabel('Epochs')
plt.ylabel('ROC AUC')
plt.legend()

plt.show()

# %% [code]
#CONCLUSION: 10x4 is the best model

# %% [markdown]
# Preprocessing data for machine learning models accepting text-based input

# %% [code]
#preprocess data to obtain SMILES string without using RDKit
data = pd.read_csv("ALL_7_Gene_SMILES_isActive.csv")

#filter to use "tdp1" only and remove null values
data_tdp1 = data[data["Target"] == "tdp1"]
data_tdp1 = data_tdp1.dropna(how="any")

#downsample data to balance
data_majority = data_tdp1[data_tdp1.isActive == 0]
data_minority = data_tdp1[data_tdp1.isActive == 1]
data_majority_downsampled = resample(data_majority, replace=False, n_samples=len(data_minority), random_state=42)
balanced_data = pd.concat([data_majority_downsampled, data_minority])

#split data into training and testing
X_train_a2, X_test_a2, y_train_a2, y_test_a2 = train_test_split(balanced_data['SMILES'], balanced_data['isActive'], test_size=0.2, random_state=42)

# %% [code]
print(X_train_a2.shape)
print(X_test_a2.shape)
print(y_train_a2.shape)
print(y_test_a2.shape)

# %% [code]
#tokenise string sequences
tokenizer = Tokenizer(char_level=True)
tokenizer.fit_on_texts(X_train_a2)
X_train_seq = tokenizer.texts_to_sequences(X_train_a2)
X_test_seq = tokenizer.texts_to_sequences(X_test_a2)
max_length = max(len(seq) for seq in X_train_seq)
X_train_pad = pad_sequences(X_train_seq, maxlen=max_length, padding='post')
X_test_pad = pad_sequences(X_test_seq, maxlen=max_length, padding='post')


# %% [markdown]
# Training of machine learning algorithms accepting text-based input

# %% [markdown]
1-dimensional Convolutional Neural Network (CNN)

# %% [code]
#define function to build the cnn model
def build_cnn_model(vocab_size, max_length):
    model = Sequential()
    model.add(Embedding(input_dim=vocab_size, output_dim=128, input_length=max_length))
    model.add(Conv1D(filters=128, kernel_size=5, activation='relu', kernel_regularizer=l2(0.001)))
    model.add(GlobalMaxPooling1D())
    model.add(Dropout(0.5))
    model.add(Dense(10, activation='relu', kernel_regularizer=l2(0.001)))
    model.add(Dropout(0.5))
    model.add(Dense(1, activation='sigmoid'))
    model.compile(optimizer='adam', loss='binary_crossentropy', metrics=['accuracy'])
    return model

# %% [code]
#define search zone
filters_options = [64, 128]
kernel_sizes = [3, 5]
dropout_rates = [0.3, 0.5]
l2_regs = [0.001, 0.01]
learning_rates = [0.001, 0.0001]
batch_sizes = [32, 64]
results = []

#search best model
for filters in filters_options:
    for kernel_size in kernel_sizes:
        for dropout_rate in dropout_rates:
            for l2_reg in l2_regs:
                for lr in learning_rates:
                    for batch_size in batch_sizes:
                        print(f"Training with filters: {filters}, kernel_size: {kernel_size}, dropout_rate: {dropout_rate}, l2_reg: {l2_reg}, learning_rate: {lr}, batch_size: {batch_size}")

                        cnn_model = build_cnn_model(len(tokenizer.word_index) + 1, max_length, filters, kernel_size, dropout_rate, l2_reg, lr)

                        early_stopping = EarlyStopping(monitor='val_loss', patience=3, restore_best_weights=True)
                        cnn_model.fit(X_train_pad, y_train_a2, epochs=5, batch_size=batch_size, validation_data=(X_test_pad, y_test_a2), callbacks=[early_stopping])

                        y_pred_cnn = cnn_model.predict(X_test_pad)
                        y_pred_cnn = (y_pred_cnn > 0.5).astype(int)

                        accuracy_cnn = accuracy_score(y_test_a2, y_pred_cnn)
                        print(f'Accuracy with filters: {filters}, kernel_size: {kernel_size}, dropout_rate: {dropout_rate}, l2_reg: {l2_reg}, learning_rate: {lr}, batch_size: {batch_size} is {accuracy_cnn}')

                        results.append({
                            'filters': filters,
                            'kernel_size': kernel_size,
                            'dropout_rate': dropout_rate,
                            'l2_reg': l2_reg,
                            'learning_rate': lr,
                            'batch_size': batch_size,
                            'accuracy': accuracy_cnn
                        })

results_df = pd.DataFrame(results)
print(results_df)

#find and print best hyperparameters
best_result = results_df.loc[results_df['accuracy'].idxmax()]
print(f"Best Hyperparameters: {best_result}")

#plot accuracy for different hyperparameters
plt.figure(figsize=(10, 6))
for lr in learning_rates:
    subset = results_df[results_df['learning_rate'] == lr]
    plt.plot(subset['batch_size'], subset['accuracy'], label=f'Learning Rate {lr}')
plt.xlabel('Batch Size')
plt.ylabel('Accuracy')
plt.title('Accuracy for different hyperparameters')
plt.legend()
plt.show()

# %% [code]
#define function to build cnn model
def build_cnn_model(vocab_size, max_length, filters, kernel_size, dropout_rate, l2_reg, learning_rate):
    model = Sequential()
    model.add(Embedding(input_dim=vocab_size, output_dim=128, input_length=max_length))
    model.add(Conv1D(filters=filters, kernel_size=kernel_size, activation='relu', kernel_regularizer=l2(l2_reg)))
    model.add(GlobalMaxPooling1D())
    model.add(Dropout(dropout_rate))
    model.add(Dense(10, activation='relu', kernel_regularizer=l2(l2_reg)))
    model.add(Dropout(dropout_rate))
    model.add(Dense(1, activation='sigmoid'))
    model.compile(optimizer=Adam(learning_rate=learning_rate), loss='binary_crossentropy', metrics=['accuracy'])
    return model

#store best hyperparameters
best_params = {
    'filters': 64,
    'kernel_size': 5,
    'dropout_rate': 0.3,
    'l2_reg': 0.001,
    'learning_rate': 0.001,
    'batch_size': 32
}

#build cnn model
cnn_model = build_cnn_model(len(tokenizer.word_index) + 1, max_length, best_params['filters'], best_params['kernel_size'], best_params['dropout_rate'], best_params['l2_reg'], best_params['learning_rate'])

#build model and save best model
early_stopping = EarlyStopping(monitor='val_loss', patience=3, restore_best_weights=True)
history = cnn_model.fit(X_train_pad, y_train_a2, epochs=10, batch_size=best_params['batch_size'], validation_data=(X_test_pad, y_test_a2), callbacks=[early_stopping])

#predict using best model
y_pred_cnn = cnn_model.predict(X_test_pad)
y_pred_cnn = (y_pred_cnn > 0.5).astype(int)

#find evaluation metrics for the model
accuracy_cnn = accuracy_score(y_test_a2, y_pred_cnn)
conf_matrix = confusion_matrix(y_test_a2, y_pred_cnn)
class_report = classification_report(y_test_a2, y_pred_cnn)
precision = precision_score(y_test_a2, y_pred_cnn)
recall = recall_score(y_test_a2, y_pred_cnn)
f1 = f1_score(y_test_a2, y_pred_cnn)
specificity = conf_matrix[0,0] / (conf_matrix[0,0] + conf_matrix[0,1])
roc_auc = roc_auc_score(y_test_a2, y_pred_cnn)

#output evaluation metrics
print(f'Accuracy: {accuracy_cnn}')
print(f'Confusion Matrix:\n {conf_matrix}')
print(f'Classification Report:\n {class_report}')
print(f'Precision: {precision}')
print(f'Recall: {recall}')
print(f'F1 Score: {f1}')
print(f'Specificity: {specificity}')
print(f'ROC AUC: {roc_auc}')

#plot graph of training and testing accuracy against number of epochs
plt.figure(figsize=(10, 6))
plt.plot(history.history['accuracy'], label='Train Accuracy')
plt.plot(history.history['val_accuracy'], label='Test Accuracy')
plt.xlabel('Epochs')
plt.ylabel('Accuracy')
plt.title('Training and Testing Accuracy')
plt.legend()
plt.show()

#draw ROC curve
fpr, tpr, thresholds = roc_curve(y_test_a2, cnn_model.predict(X_test_pad))
plt.figure(figsize=(10, 6))
plt.plot(fpr, tpr, marker='.', label=f'ROC (AUC = {roc_auc:.2f})')
plt.xlabel('False Positive Rate')
plt.ylabel('True Positive Rate')
plt.title('Receiver Operating Characteristic (ROC) Curve')
plt.legend()
plt.show()

# %% [code]
cnn_model.save('cnn_model.h5')

# %% [markdown]
Recurrent Neural Network (RNN): Gated Recurrent Unit (GRU)

# %% [code]
#define the function to build RNN
def build_complex_rnn_model(vocab_size, max_length, learning_rate):
    model = Sequential()
    model.add(Embedding(input_dim=vocab_size, output_dim=128, input_length=max_length))
    model.add(Bidirectional(GRU(128, return_sequences=True)))
    model.add(Dropout(0.5))
    model.add(Bidirectional(GRU(128)))
    model.add(Dropout(0.5))
    model.add(Dense(64, activation='relu'))
    model.add(Dropout(0.5))
    model.add(Dense(1, activation='sigmoid'))
    optimizer = RMSprop(learning_rate=learning_rate)
    model.compile(optimizer=optimizer, loss='binary_crossentropy', metrics=['accuracy'])
    return model

# %% [code]
#set hyperparameters
initial_learning_rate = 0.001
complex_rnn_model = build_complex_rnn_model(len(tokenizer.word_index) + 1, max_length, initial_learning_rate)

reduce_lr = ReduceLROnPlateau(monitor='val_loss', factor=0.2, patience=2, min_lr=0.0001)
early_stopping = EarlyStopping(monitor='val_loss', patience=5, restore_best_weights=True)

#fit models
history = complex_rnn_model.fit(X_train_pad, y_train_a2, epochs=20, batch_size=32, validation_data=(X_test_pad, y_test_a2), callbacks=[reduce_lr, early_stopping])

# %% [code]
#predict best model
y_pred_rnn = complex_rnn_model.predict(X_test_pad)
y_pred_rnn = (y_pred_rnn > 0.5).astype(int)

#find accuracy
accuracy_rnn = accuracy_score(y_test_a2, y_pred_rnn)
print(f'RNN Model Accuracy: {accuracy_rnn}')

#find confusion matrix
conf_matrix_rnn = confusion_matrix(y_test_a2, y_pred_rnn)
print('Confusion Matrix:')
print(conf_matrix_rnn)

#find specificity
tn, fp, fn, tp = conf_matrix_rnn.ravel()
specificity_rnn = tn / (tn + fp)
print(f'Specificity: {specificity_rnn}')

#output classification report
class_report_rnn = classification_report(y_test_a2, y_pred_rnn)
print('Classification Report:')
print(class_report_rnn)

#plot ROC curve
roc_auc_rnn = roc_auc_score(y_test_a2, y_pred_rnn)
fpr_rnn, tpr_rnn, _ = roc_curve(y_test_a2, y_pred_rnn)
plt.figure()
plt.plot(fpr_rnn, tpr_rnn, label=f'RNN (AUC = {roc_auc_rnn:.2f})')
plt.xlabel('False Positive Rate')
plt.ylabel('True Positive Rate')
plt.title('ROC Curve - RNN')
plt.legend()
plt.show()

#output metrics
print("RNN Model")
print(f'Train Accuracy: {history.history["accuracy"][-1]}')
print(f'Test Accuracy: {accuracy_rnn}')
print(f'ROC AUC: {roc_auc_rnn}')


# %% [code]
y_pred_rnn = complex_rnn_model.predict(X_test_pad)
y_pred_rnn = (y_pred_rnn > 0.5).astype(int)

accuracy_rnn = accuracy_score(y_test_a2, y_pred_rnn)
print(f'RNN Model Accuracy: {accuracy_rnn}')

conf_matrix_rnn = confusion_matrix(y_test_a2, y_pred_rnn)
print('Confusion Matrix:')
print(conf_matrix_rnn)

tn, fp, fn, tp = conf_matrix_rnn.ravel()
specificity_rnn = tn / (tn + fp)
print(f'Specificity: {specificity_rnn}')

class_report_rnn = classification_report(y_test_a2, y_pred_rnn)
print('Classification Report:')
print(class_report_rnn)

roc_auc_rnn = roc_auc_score(y_test_a2, y_pred_rnn)
fpr_rnn, tpr_rnn, _ = roc_curve(y_test_a2, y_pred_rnn)
plt.figure()
plt.plot(fpr_rnn, tpr_rnn, label=f'RNN (AUC = {roc_auc_rnn:.2f})')
plt.xlabel('False Positive Rate')
plt.ylabel('True Positive Rate')
plt.title('ROC Curve - RNN')
plt.legend()
plt.show()

print("RNN Model")
print(f'Train Accuracy: {history.history["accuracy"][-1]}')
print(f'Test Accuracy: {accuracy_rnn}')
print(f'ROC AUC: {roc_auc_rnn}')


# %% [code]
#save the model
complex_rnn_model.save('rnn_model.h5')

# %% [markdown]
Transformer (BERT)

# %% [code]
#tokenise the data
tokenizer = BertTokenizer.from_pretrained('bert-base-uncased')

#encode the data
def encode_data(tokenizer, texts, max_length=128):
    input_ids = []
    attention_masks = []

    for text in tqdm(texts, desc="Encoding data"):
        encoded = tokenizer.encode_plus(
            text,
            add_special_tokens=True,
            max_length=max_length,
            padding='max_length',
            return_attention_mask=True,
            return_tensors='pt',
            truncation=True)
        input_ids.append(encoded['input_ids'])
        attention_masks.append(encoded['attention_mask'])

    return torch.cat(input_ids, dim=0), torch.cat(attention_masks, dim=0)

X_train_ids, X_train_masks = encode_data(tokenizer, X_train_a2)
X_test_ids, X_test_masks = encode_data(tokenizer, X_test_a2)

y_train_tensor = torch.tensor(y_train_a2.values)
y_test_tensor = torch.tensor(y_test_a2.values)

#define BERT classifier
class BERTClassifier(torch.nn.Module):
    def __init__(self, freeze_bert=False):
        super(BERTClassifier, self).__init__()
        self.bert = BertModel.from_pretrained('bert-base-uncased')
        self.dropout = torch.nn.Dropout(p=0.3)
        self.classifier = torch.nn.Linear(self.bert.config.hidden_size, 1)

        if freeze_bert:
            for param in self.bert.parameters():
                param.requires_grad = False

    def forward(self, input_ids, attention_mask):
        outputs = self.bert(input_ids=input_ids, attention_mask=attention_mask)
        cls_output = outputs[1]
        cls_output = self.dropout(cls_output)
        cls_output = self.classifier(cls_output)
        return cls_output

model = BERTClassifier()
criterion = torch.nn.BCEWithLogitsLoss()

#convert dataset into loader
train_dataset = TensorDataset(X_train_ids, X_train_masks, y_train_tensor)
test_dataset = TensorDataset(X_test_ids, X_test_masks, y_test_tensor)

train_loader = DataLoader(train_dataset, batch_size=16, shuffle=True)
test_loader = DataLoader(test_dataset, batch_size=16, shuffle=False)

#define optimiser
optimizer = AdamW(model.parameters(), lr=2e-5)
scheduler = get_linear_schedule_with_warmup(optimizer, num_warmup_steps=0, num_training_steps=len(train_loader) * 3)

#define the function to train the model
def train(model, criterion, optimizer, scheduler, dataloader, epochs=3, patience=3):
    early_stopping_counter = 0
    best_loss = float('inf')

    for epoch in range(epochs):
        model.train()
        epoch_iterator = tqdm(dataloader, desc=f'Epoch {epoch+1}/{epochs}')
        for batch in epoch_iterator:
            input_ids, attention_mask, labels = batch
            optimizer.zero_grad()
            outputs = model(input_ids, attention_mask)
            loss = criterion(outputs.squeeze(), labels.float())
            loss.backward()
            optimizer.step()
            scheduler.step()
            epoch_iterator.set_postfix(loss=loss.item())

        val_loss = evaluate_loss(model, test_loader, criterion)
        if val_loss < best_loss:
            best_loss = val_loss
            early_stopping_counter = 0
        else:
            early_stopping_counter += 1
            if early_stopping_counter >= patience:
                print("Early stopping")
                break

#define the evaluation functions
def evaluate_loss(model, dataloader, criterion):
    model.eval()
    total_loss = 0
    with torch.no_grad():
        for batch in dataloader:
            input_ids, attention_mask, labels = batch
            outputs = model(input_ids, attention_mask)
            loss = criterion(outputs.squeeze(), labels.float())
            total_loss += loss.item()
    return total_loss / len(dataloader)

def evaluate(model, dataloader):
    model.eval()
    predictions, true_labels = [], []
    for batch in tqdm(dataloader, desc="Evaluating"):
        with torch.no_grad():
            input_ids, attention_mask, labels = batch
            outputs = model(input_ids, attention_mask)
            preds = torch.sigmoid(outputs.squeeze())
            predictions.extend(preds.cpu().numpy())
            true_labels.extend(labels.cpu().numpy())
    return predictions, true_labels

#train models
train(model, criterion, optimizer, scheduler, train_loader)

#evaluate models
y_pred_train, y_true_train = evaluate(model, train_loader)
y_pred_test, y_true_test = evaluate(model, test_loader)

#find optimal threshold for ROC curve
fpr, tpr, thresholds = roc_curve(y_true_test, y_pred_test)
optimal_idx = np.argmax(tpr - fpr)
optimal_threshold = thresholds[optimal_idx]
print(f'Optimal Threshold: {optimal_threshold}')

y_pred_train_opt = (np.array(y_pred_train) > optimal_threshold).astype(int)
y_pred_test_opt = (np.array(y_pred_test) > optimal_threshold).astype(int)

#find accuracy
train_accuracy = accuracy_score(y_true_train, y_pred_train_opt)
test_accuracy = accuracy_score(y_true_test, y_pred_test_opt)
roc_auc = roc_auc_score(y_true_test, y_pred_test)

#find confusion matrix
conf_matrix = confusion_matrix(y_true_test, y_pred_test_opt)
tn, fp, fn, tp = conf_matrix.ravel()
specificity = tn / (tn + fp)

#output metrics
print(f'Train Accuracy: {train_accuracy}')
print(f'Test Accuracy: {test_accuracy}')
print(f'ROC AUC: {roc_auc}')
print(f'Specificity: {specificity}')
print('Confusion Matrix:')
print(conf_matrix)
print('Classification Report:')
print(classification_report(y_true_test, y_pred_test_opt))

#draw ROC AUC
plt.figure()
plt.plot(fpr, tpr, label=f'BERT (AUC = {roc_auc:.2f})')
plt.xlabel('False Positive Rate')
plt.ylabel('True Positive Rate')
plt.title('ROC Curve - BERT')
plt.legend()
plt.show()

# %% [markdown]
# Model evaluation

# %% [code]
#loading BERT data
class BERTClassifier(torch.nn.Module):
    def __init__(self, freeze_bert=False):
        super(BERTClassifier, self).__init__()
        self.bert = BertModel.from_pretrained('bert-base-uncased')
        self.dropout = torch.nn.Dropout(p=0.3)
        self.classifier = torch.nn.Linear(self.bert.config.hidden_size, 1)

        if freeze_bert:
            for param in self.bert.parameters():
                param.requires_grad = False

    def forward(self, input_ids, attention_mask):
        outputs = self.bert(input_ids=input_ids, attention_mask=attention_mask)
        cls_output = outputs[1]
        cls_output = self.dropout(cls_output)
        cls_output = self.classifier(cls_output)
        return cls_output

bert_model = BERTClassifier()
bert_model.load_state_dict(torch.load('bert_model.pth'))
bert_model.eval()

tokenizer = BertTokenizer.from_pretrained('bert-base-uncased')


# %% [code]
#loading BERT data
def encode_data(tokenizer, texts, max_length=128):
    input_ids = []
    attention_masks = []

    for text in texts:
        encoded = tokenizer.encode_plus(
            text,
            add_special_tokens=True,
            max_length=max_length,
            padding='max_length',
            return_attention_mask=True,
            return_tensors='pt',
            truncation=True)
        input_ids.append(encoded['input_ids'])
        attention_masks.append(encoded['attention_mask'])

    return torch.cat(input_ids, dim=0), torch.cat(attention_masks, dim=0)

# Encode the training and testing data
X_train_encoded, X_train_attention = encode_data(tokenizer, X_train_a2.tolist())
X_test_encoded, X_test_attention = encode_data(tokenizer, X_test_a2.tolist())


# %% [code]
#evaluate models
def evaluate_model(model, X_test, y_test, model_name, attention_mask=None):
    print(f"Evaluating: {model_name}")

    # For BERT model, use attention mask
    if model_name == "BERT":
        model.eval()
        with torch.no_grad():
            outputs = model(X_test, attention_mask=attention_mask)
            y_pred_proba = torch.sigmoid(outputs).cpu().numpy().flatten()
            y_pred = (y_pred_proba > 0.5).astype(int)
    else:
        y_pred = model.predict(X_test)

        # Convert predictions to binary labels for neural network models
        if model in [model_dnn, cnn_model, complex_rnn_model]:
            y_pred_proba = model.predict(X_test).ravel()
            y_pred = (y_pred_proba > 0.5).astype(int).flatten()
        elif hasattr(model, "predict_proba"):
            y_pred_proba = model.predict_proba(X_test)[:, 1]
            y_pred = np.argmax(y_pred, axis=1) if y_pred.ndim > 1 else np.round(y_pred).astype(int)

    # Find accuracy
    accuracy = accuracy_score(y_test, y_pred)
    print(f"Accuracy: {accuracy}")

    # Find confusion matrix and classification report
    cm = confusion_matrix(y_test, y_pred)
    print("Confusion Matrix:")
    print(cm)
    print("Classification Report:")
    print(classification_report(y_test, y_pred))

    # Find sensitivity, specificity, precision, and recall
    precision = precision_score(y_test, y_pred, zero_division=0)
    recall = recall_score(y_test, y_pred, zero_division=0)
    tn, fp, fn, tp = confusion_matrix(y_test, y_pred).ravel()
    specificity = tn / (tn + fp) if (tn + fp) > 0 else 0  # Avoid division by zero
    sensitivity = recall
    print("Sensitivity (True Positive Rate):", sensitivity)
    print("Specificity (True Negative Rate):", specificity)
    print("Precision:", precision)
    print("Recall:", recall)

    # Find F1-score
    f1 = f1_score(y_test, y_pred, zero_division=0)
    print("F1-score:", f1)

    # Find and plot ROC curve and AUC
    roc_auc = roc_auc_score(y_test, y_pred_proba)
    fpr, tpr, thresholds = roc_curve(y_test, y_pred_proba)

    plt.figure(figsize=(8, 6))
    plt.plot(fpr, tpr, color='darkorange', lw=2, label='ROC curve (AUC = %0.2f)' % roc_auc)
    plt.plot([0, 1], [0, 1], color='navy', lw=2, linestyle='--')
    plt.xlim([0.0, 1.0])
    plt.ylim([0.0, 1.05])
    plt.xlabel('False Positive Rate')
    plt.ylabel('True Positive Rate')
    plt.title(f'Receiver Operating Characteristic (ROC) Curve for {model_name}')
    plt.legend(loc="lower right")
    plt.show()
    print(roc_auc)

    print("\n\n")


# %% [code]
#evaluate models
model_dnn = tf.keras.models.load_model("dnn_model.h5")

approach_1_models = [
    (model_logistic, "Logistic Regression"),
    (model_svm, "Support Vector Machine"),
    (model_knn, "K-Nearest Neighbors"),
    (model_naivebayes, "Naive Bayes"),
    (model_decisiontree, "Decision Tree"),
    (model_forest, "Random Forest"),
    (model_gradient, "Gradient Boosting"),
    (model_xgb, "XGBoost"),
    (model_ada, "AdaBoost"),
    (model_dnn, "Deep Neural Network")
]
approach_2_models = [
    (cnn_model, "1D CNN"),
    (complex_rnn_model, "RNN"),
    (bert_model, "BERT")
]

for model, name in approach_1_models:
    evaluate_model(model, X_test_a1, y_test_a1, name)

for model, name in approach_2_models:
    if name == "BERT":
        evaluate_model(model, X_test_encoded, y_test_a2, name, attention_mask=X_test_attention)
    else:
        evaluate_model(model, X_test_pad, y_test_a2, name)


# %% [code]
#draw combined ROC graph
def model_plot_ROC(model, model_name, X_test, y_test, attention_mask=None):
    if model_name == "BERT":
        with torch.no_grad():
            outputs = model(X_test, attention_mask=attention_mask)
            y_pred_prob = torch.sigmoid(outputs).cpu().numpy().ravel()
    else:
        if model == model_dnn or model in [cnn_model, complex_rnn_model]:
            y_pred_prob = model.predict(X_test).ravel()
        else:
            y_pred_prob = model.predict_proba(X_test)[:, 1]

    fpr, tpr, thresholds = roc_curve(y_test, y_pred_prob)
    roc_auc = auc(fpr, tpr)
    plt.plot(fpr, tpr, label=f'{model_name} (AUC = {roc_auc:.4f})')

approach_1_models = [model_logistic, model_svm, model_knn, model_naivebayes, model_decisiontree, model_forest, model_gradient, model_xgb, model_ada, model_dnn]
approach_1_names = ["Logistic Regression", "SVM", "kNN", "Naïve Bayes", "Decision Tree", "Random Forest", "Gradient Boosting", "XGBoost", "AdaBoost", "DNN"]

approach_2_models = [cnn_model, complex_rnn_model, bert_model]
approach_2_names = ["1D CNN", "RNN", "BERT"]

plt.figure(figsize=(10, 8))

for i, model in enumerate(approach_1_models):
    model_plot_ROC(model, approach_1_names[i], X_test_a1, y_test_a1)

for i, model in enumerate(approach_2_models):
    if approach_2_names[i] == "BERT":
        model_plot_ROC(model, approach_2_names[i], X_test_encoded, y_test_a2, attention_mask=X_test_attention)
    else:
        model_plot_ROC(model, approach_2_names[i], X_test_pad, y_test_a2)

plt.plot([0, 1], [0, 1], 'k--', label='Random chance')
plt.xlim([0.0, 1.0])
plt.ylim([0.0, 1.05])
plt.xlabel('False Positive Rate')
plt.ylabel('True Positive Rate')
plt.title('Receiver Operating Characteristic')
plt.legend(loc='lower right')
plt.show()
